# Supplementary material for: Location and Dynamics of Nymphaeol A in a Complex Membrane
Source: Membranes (Basel). 2025 May 28;15(6):163. doi: 10.3390/membranes15060163 (PMC12195524; doi:10.3390/membranes15060163)
Supplement: Supplementary file 1 [file membranes-15-00163-s001.zip]

Archive with 1 entries (1 files):
- membranes-3657967-supplementary.pdf
